# Supplementary material for: Use of schizophrenia and bipolar disorder polygenic risk scores to identify psychotic disorders
Source: Br J Psychiatry. 2018 Sep;213(3):535–41. doi: 10.1192/bjp.2018.89 (PMC6130805; doi:10.1192/bjp.2018.89)
Supplement: Supplementary file 1 [file S0007125018000892sup001.zip]

Archive with 4 entries (3 files):
- S0007125018000892sup001/BJP_1800089_SupplementaryAppendices_TS.docx
- S0007125018000892sup001/BJP_1800089_SupplementaryData,Figs,Tables_TS.doc
- S0007125018000892sup001/Calafato-supplements_17.07.18.doc
- S0007125018000892sup001/
